# Supplementary material for: Consistency of supplied food and dentition status of the elderly in residential care homes
Source: BMC Oral Health. 2019 May 2;19:74. doi: 10.1186/s12903-019-0770-0 (PMC6498674; doi:10.1186/s12903-019-0770-0)
Supplement: Supplementary file 1 — Raw data. (XLSX 76 kb) [file 12903_2019_770_MOESM1_ESM.xlsx]

## Sheet: Data
ID	Age	Care level	Meal Type	Natural Teeth																																Denture
				18	17	16	15	14	13	12	11	21	22	23	24	25	26	27	28	48	47	46	45	44	43	42	41	31	32	33	34	35	36	37	38	18	17	16	15	14	13	12	11	21	22	23	24	25	26
1	93	6	2																											1							1	1	1	1	1	1	1	1	1	1	1	1	1
2	91	3	1		1	1	1	1	1	1	1	1	1	1	1	1	1								1	1	1	1	1
3	92	3	1		1									1		1	1	1					1	1	1	1	1	1	1	1								1	1	1	1	1	1	1	1
4	83	2	1				1	1	1	1	1	1	1	1	1	1	1				1	1	1	1	1	1	1	1	1	1
5	84	5	1																																		1	1	1	1	1	1	1	1	1	1	1	1	1
6	91	3	1		1	1	1	1	1	1	1			1	1	1	1	1					1	1	1	1	1	1	1															1	1
7	89	2	1				1	1	1		1	1	1	1								1	1		1	1	1	1	1	1	1	1	1	1			1	1									1	1	1
8	89	4	1			1	1	1	1	1	1	1	1	1	1	1	1				1	1	1	1	1	1		1	1	1	1	1	1	1
9	88	4	2		1	1	1	1	1		1	1	1	1		1	1	1		1	1	1	1	1	1				1	1	1	1
10	91	2	3																																		1	1	1	1	1	1	1	1	1	1	1	1	1
11	89	4	1					1	1	1	1	1	1	1								1	1		1	1		1	1	1	1	1		1			1	1	1								1	1	1
12	80	1	1			1	1		1	1		1	1	1	1	1	1	1			1	1	1	1	1	1			1	1	1		1	1
13	90	5	2											1	1																						1	1	1	1	1	1	1	1	1	1	1	1	1
14	100	2	1																																		1	1	1	1	1	1	1	1	1	1	1	1	1
15	89	1	1		1	1	1	1	1	1	1	1	1	1	1	1		1		1	1		1	1	1	1	1	1	1	1	1	1	1	1
16	85	3	2																					1	1												1	1	1	1	1	1	1	1	1	1	1	1	1
17	87	5	2								1	1	1	1							1	1		1	1	1	1	1	1	1	1	1					1	1	1	1	1	1					1	1	1
18	86	2	1						1					1	1	1					1	1	1	1	1	1	1	1	1	1							1	1	1	1		1	1	1	1				1
19	84	3	2					1	1	1				1	1	1	1	1			1	1	1					1									1	1	1				1	1	1
20	93	3	1						1	1	1		1		1						1	1	1	1	1				1	1	1	1	1	1			1	1	1	1				1		1		1	1
21	95	1	2												1										1				1								1	1	1	1	1	1	1	1	1	1		1	1
22	86	3	2		1													1					1		1	1	1	1		1	1	1						1	1	1	1	1	1	1	1	1	1	1	1
23	92	3	1														1															1					1	1	1	1	1	1	1	1	1	1	1	1
24	85	3	2	1					1	1	1	1	1	1	1	1	1			1	1		1	1	1	1	1	1	1	1	1				1		1	1	1	1
25	94	4	1		1			1	1	1	1		1	1	1	1	1	1				1	1		1	1	1	1		1	1	1	1	1
26	91	3	1		1	1	1	1	1	1	1	1	1	1	1		1	1			1		1	1	1	1	1	1	1	1	1	1		1
27	93	5	2																																		1	1	1	1	1	1	1	1	1	1	1	1	1
28	91	3	1																																		1	1	1	1	1	1	1	1	1	1	1	1	1
29	97	5	3			1	1	1	1	1						1	1								1	1	1	1	1	1													1	1	1	1
30	86	4	1																						1	1	1	1	1	1	1	1					1	1	1	1	1	1	1	1	1	1	1	1	1
31	92	3	1		1	1		1	1	1	1	1	1	1	1	1	1				1	1	1	1	1	1	1	1	1	1	1	1
32	95	4	2												1	1						1		1	1						1	1					1	1	1	1	1	1	1	1	1	1			1
33	91	3	1			1	1	1	1		1				1		1				1			1	1	1	1	1	1	1	1	1		1
34	84	4	1																						1	1			1	1							1	1	1	1	1	1	1	1	1	1	1	1	1
35	96	3	1																							1	1	1	1								1	1	1	1	1	1	1	1	1	1	1	1	1
36	89	3	1																																		1	1	1	1	1	1	1	1	1	1	1	1	1
37	90	5	2				1	1	1	1	1	1	1	1							1		1		1	1	1	1	1					1			1	1										1	1
38	84	5	2										1	1										1	1								1				1	1	1	1	1	1	1	1			1	1	1
39	94	6	2																																		1	1	1	1	1	1	1	1	1	1	1	1	1
40	83	4	1		1		1	1	1	1	1	1	1	1	1		1				1	1	1	1	1	1	1	1	1	1	1	1	1	1
41	80	7	2			1	1		1		1	1	1	1	1	1					1			1	1	1	1	1	1	1	1	1	1	1
42	88	7	2		1	1	1									1	1								1				1											1	1	1	1	1	1	1	1
43	87	6	2		1					1	1	1		1		1		1		1	1			1	1		1	1	1	1	1	1		1
44	90	4	2						1	1	1	1	1	1								1	1	1	1		1	1		1	1	1	1				1	1	1	1									1
45	90	4	1																																		1	1	1	1	1	1	1	1	1	1	1	1	1
46	81	5	2																																		1	1	1	1	1	1	1	1	1	1	1	1	1
47	100	4	1	1			1	1	1	1	1										1	1			1	1	1	1	1	1		1		1			1	1						1	1	1	1	1	1
48	91	6	1		1	1	1	1	1	1	1	1	1	1	1	1		1	1		1		1	1	1	1	1	1	1	1	1	1
49	96	6	2	1	1	1	1	1	1	1	1	1	1	1	1	1	1	1	1	1	1	1	1	1	1	1	1	1	1	1	1	1	1	1
50	89	5	2				1			1	1	1	1		1	1	1		1	1	1									1	1	1	1	1	1			1		1	1					1
51	85	5	1																				1	1	1	1	1	1	1	1	1	1					1	1	1	1	1	1	1	1	1	1	1	1	1
52	84	7	3		1													1				1	1	1	1	1	1	1	1	1	1	1						1	1	1	1	1	1	1	1	1	1	1	1
53	95	7	2		1	1											1	1							1	1	1	1	1	1									1	1	1	1	1	1	1	1	1	1
54	94	6	1		1	1		1	1	1		1	1	1		1	1	1			1	1		1	1	1	1	1				1		1
55	92	3	2																																		1	1	1	1	1	1	1	1	1	1	1	1	1
56	97	4	1				1	1	1	1																	1	1	1	1	1	1		1			1	1					1	1	1	1	1	1	1
57	93	4	1				1	1	1								1													1
58	93	1	2																																		1	1	1	1	1	1	1	1	1	1	1	1	1
59	85	4	1		1		1	1	1	1	1	1	1	1	1	1	1	1			1	1	1	1	1	1		1	1	1	1	1			1
60	88	4	1																																		1	1	1	1	1	1	1	1	1	1	1	1	1
61	89	7	2		1	1	1	1	1	1		1												1	1	1	1	1	1	1	1	1														1	1	1	1
62	93	4	1			1		1	1	1	1	1		1	1		1	1			1		1		1	1	1	1	1	1	1	1		1
63	83	5	2					1	1	1	1	1		1	1	1									1					1	1	1
64	91	7	2		1	1	1				1				1			1		1	1			1	1	1		1	1
65	86	5	1																																		1	1	1	1	1	1	1	1	1	1	1	1	1
66	89	5	2																																		1	1	1	1	1	1	1	1	1	1	1	1	1
67	79	7	2					1	1				1	1																							1	1	1	1	1	1	1	1	1	1	1	1	1
68	78	7	2		1	1		1	1				1	1	1									1	1	1			1	1
69	85	5	1												1	1		1			1	1	1	1	1					1	1						1	1	1	1	1	1	1	1	1	1
70	92	7	1																						1									1			1	1	1	1	1	1	1	1	1	1	1	1	1
71	89	5	2																																		1	1	1	1	1	1	1	1	1	1	1	1	1
72	86	2	1							1	1		1	1								1	1		1	1	1	1	1	1	1	1					1	1	1	1							1	1	1
73	82	7	2				1	1	1					1	1
74	86	4	1																																		1	1	1	1	1	1	1	1	1	1	1	1	1
75	96	6	2					1	1		1	1
76	93	6	2																																		1	1	1	1	1	1	1	1	1	1	1	1	1
77	81	5	2		1	1	1		1					1		1	1	1						1	1	1	1	1		1	1											1	1	1	1
78	85	4	1		1	1	1	1						1		1	1			1	1			1	1				1	1	1	1									1	1	1	1	1
79	86	4	1																																		1	1	1	1	1	1	1	1	1	1	1	1	1
80	93	1	1																						1	1	1	1		1								1	1	1	1	1	1	1	1	1	1	1	1
81	89	5	1			1										1									1				1	1							1		1	1	1	1	1	1	1	1	1		1
82	93	2	2			1	1										1	1								1	1	1	1								1			1	1	1	1	1	1	1	1	1
83	93	5	1						1	1					1					1	1		1	1	1					1	1			1			1	1	1	1			1	1	1	1		1	1
84	91	7	2												1	1
85	85	7	3		1	1	1	1			1	1	1												1								1		1
86	78	7	2																																		1	1	1	1	1	1	1	1	1	1	1	1	1
87	89	4	2																	1					1					1	1	1					1	1	1	1	1	1	1	1	1	1	1	1	1
88	90	6	2										1										1	1			1	1	1	1	1
89	83	7	2			1	1	1	1	1	1	1	1	1	1	1	1	1			1		1	1	1	1	1	1	1	1			1
90	77	4	1			1	1	1	1	1	1	1	1	1	1	1	1				1	1	1	1	1	1	1	1	1	1	1	1	1	1
91	86	3	1											1	1	1		1			1	1			1	1	1	1	1	1	1						1	1	1	1	1	1	1	1	1
92	87	3	1																																		1	1	1	1	1	1	1	1	1	1	1	1	1
93	87	3	2		1	1	1	1	1		1	1		1	1	1	1	1						1	1
94	75	5	1																											1	1	1					1	1	1	1	1	1	1	1	1	1	1	1	1
95	87	4	2		1
96	88	1	1					1	1	1	1	1	1	1	1											1	1	1	1	1							1	1	1									1	1
97	95	4	1											1	1								1	1	1	1	1	1	1	1							1	1	1	1	1	1	1	1	1			1	1
98	64	7	2					1	1						1	1
99	87	3	3																						1	1	1		1	1	1			1			1	1	1	1	1	1	1	1	1	1	1	1	1
100	85	5	1									1								1	1	1	1	1	1	1	1	1	1	1	1	1	1	1
101	94	7	2																		1						1	1
102	92	7	3						1
103	90	6	2																																		1	1	1	1	1	1	1	1	1	1	1	1	1
104	85	5	2						1	1	1	1	1	1																							1	1	1	1	1	1	1	1	1	1	1	1	1
105	98	1	1																																		1	1	1	1	1	1	1	1	1	1	1	1	1
106	91	6	2			1	1	1	1	1	1	1	1	1	1	1							1		1	1	1	1	1	1	1			1
107	78	1	1		1	1	1							1	1	1	1				1	1	1	1	1						1	1	1	1						1	1	1	1	1	1
108	93	6	2																																		1	1	1	1	1	1	1	1	1	1	1	1	1
109	94	7	3																																		1	1	1	1	1	1	1	1	1	1	1	1	1
110	91	6	2																						1	1			1	1	1		1	1			1	1	1	1	1	1	1	1	1	1	1	1	1
111	93	6	2				1	1	1			1			1	1	1										1
112	91	4	1																																		1	1	1	1	1	1	1	1	1	1	1	1	1
113	82	4	2			1	1																	1	1	1	1	1	1								1			1	1	1	1	1	1	1	1	1	1
114	93	6	2																																		1	1	1	1	1	1	1	1	1	1	1	1	1
115	85	7	2						1	1	1	1	1	1	1	1	1	1				1	1	1	1	1	1	1	1	1
116	90	4	1		1			1	1			1		1													1	1	1													1	1		1		1	1	1
117	90	4	1																																		1	1	1	1	1	1	1	1	1	1	1	1	1
118	89	3	2		1	1	1	1	1	1	1	1	1	1	1	1	1	1				1		1	1	1	1	1	1	1	1
119	89	6	1																																		1	1	1	1	1	1	1	1	1	1	1	1	1
120	89	4	1		1	1	1	1	1	1	1	1	1	1	1	1	1	1				1		1	1	1	1	1	1	1	1
121	90	6	2																					1	1	1	1	1	1	1	1	1					1	1	1	1	1	1	1	1	1	1	1	1	1
122	84	6	2																																		1	1	1	1	1	1	1	1	1	1	1	1	1
123	85	3	1				1	1	1			1	1	1				1		1	1		1	1	1	1	1	1	1		1	1		1
124	87	4	3																																		1	1	1	1	1	1	1	1	1	1	1	1	1
125	81	6	2																																		1	1	1	1	1	1	1	1	1	1	1	1	1
126	96	3	1																																		1	1	1	1	1	1	1	1	1	1	1	1	1
127	93	4	1																		1		1	1	1	1	1	1	1	1	1			1			1	1	1	1	1	1	1	1	1	1	1	1	1
128	69	6	2																																		1	1	1	1	1	1	1	1	1	1	1	1	1
129	96	6	2		1			1					1	1	1											1	1	1	1
130	84	4	1																	1	1				1	1	1		1					1	1		1	1	1	1	1	1	1	1	1	1	1	1	1
131	98	6	2			1	1	1	1		1	1	1	1	1	1	1	1			1		1	1	1	1	1	1	1	1	1			1
132	92	4	2																																		1	1	1	1	1	1	1	1	1	1	1	1	1
133	97	4	3																			1		1													1	1	1	1	1	1	1	1	1	1	1	1	1
134	82	7	2		1		1		1																1	1	1		1	1
135	92	6	4		1	1	1	1	1	1	1	1	1	1	1	1	1				1		1	1	1	1	1	1	1	1	1	1		1
136	81	7	1		1																			1	1	1		1	1	1	1							1	1	1	1	1	1	1	1	1	1	1	1
137	76	6	1																																		1	1	1	1	1	1	1	1	1	1	1	1	1
138	87	6	1				1	1	1				1	1	1						1	1	1	1	1	1	1	1	1	1	1	1	1
139	84	3	1																																		1	1	1	1	1	1	1	1	1	1	1	1	1
140	83	4	1																					1	1					1	1						1	1	1	1	1	1	1	1	1	1	1	1	1
141	79	5	3																																		1	1	1	1	1	1	1	1	1	1	1	1	1
142	87	4	2			1	1	1	1	1	1	1	1	1	1	1	1				1	1	1	1	1	1	1	1	1	1	1	1		1
143	83	3	1		1	1			1	1	1		1	1	1	1	1					1		1	1	1	1	1	1	1	1	1	1	1
144	73	5	1				1			1		1		1	1	1	1							1													1	1		1	1		1
145	93	5	3																																		1	1	1	1	1	1	1	1	1	1	1	1	1
146	87	7	3																																		1	1	1	1	1	1	1	1	1	1	1	1	1
147	90	3	1			1		1	1	1	1	1	1	1	1	1	1	1			1		1	1	1	1	1	1	1	1	1	1		1
148	82	3	1			1	1	1	1		1		1	1		1	1				1		1	1	1	1	1	1	1	1	1			1
149	93	4	1			1	1	1	1	1	1	1	1	1	1	1	1	1												1	1
150	86	6	1		1	1	1	1	1	1	1	1	1	1	1	1	1	1			1	1	1	1	1	1	1	1		1	1	1
151	84	7	2																																		1	1	1	1	1	1	1	1	1	1	1	1	1
152	92	6	1																																		1	1	1	1	1	1	1	1	1	1	1	1	1
153	79	6	2			1												1							1	1	1	1	1	1	1	1	1						1	1	1	1	1	1	1	1	1	1	1
154	82	6	1			1	1	1	1				1	1		1						1	1	1	1	1		1	1	1	1	1	1									1	1	1			1		1
155	86	5	1						1	1																											1	1	1	1	1	1	1	1	1	1	1	1	1
156	83	4	1											1	1	1	1	1			1		1	1	1	1		1	1	1							1	1	1	1	1	1	1	1	1
157	94	4	1					1	1	1		1	1	1	1	1							1		1	1			1	1	1	1
158	90	4	1																						1	1	1	1	1	1	1	1					1	1	1	1	1	1	1	1	1	1	1	1	1
159	97	6	2												1	1					1		1	1	1	1	1	1	1	1							1	1	1	1	1	1	1	1	1	1			1
160	94	5	1																													1					1	1	1	1	1	1	1	1	1	1	1	1	1
161	86	3	1																																		1	1	1	1	1	1	1	1	1	1	1	1	1
162	89	3	1					1	1	1	1	1	1	1	1	1										1	1	1	1
163	87	2	1																																		1	1	1	1	1	1	1	1	1	1	1	1	1
164	92	6	2						1																	1	1	1			1	1	1	1
165	89	6	4																											1	1
166	83	4	1																				1	1													1	1	1	1	1	1	1	1	1	1	1	1	1
167	91	7	4																				1	1	1
168	89	7	4		1
169	84	4	1							1	1	1	1	1	1									1	1	1	1				1						1	1	1	1	1							1	1
170	86	3	1																						1	1	1	1	1	1							1	1	1	1	1	1	1	1	1	1	1	1	1
171	80	6	2																	1	1	1	1	1	1	1	1	1	1	1							1	1	1	1	1	1	1	1	1	1	1	1	1
172	87	6	2		1	1	1	1	1	1	1	1	1	1	1	1	1	1			1	1	1	1	1	1	1	1	1	1	1	1	1	1
173	79	7	3				1	1	1		1	1	1		1		1				1					1	1	1		1
174	96	4	1																																		1	1	1	1	1	1	1	1	1	1	1	1	1
175	90	6	2
176	94	7	3				1		1	1				1	1	1	1						1	1	1	1	1	1	1	1
177	93	1	1		1						1	1	1																		1	1		1				1	1	1	1	1				1	1	1	1
178	88	2	1																																		1	1	1	1	1	1	1	1	1	1	1	1	1
179	83	1	1																										1	1	1	1					1	1	1	1	1	1	1	1	1	1	1	1	1
180	89	2	1		1	1	1	1	1	1	1	1	1	1	1	1	1	1							1		1	1		1	1
181	95	5	2																																		1	1	1	1	1	1	1	1	1	1	1	1	1
182	86	3	2																																		1	1	1	1	1	1	1	1	1	1	1	1	1
183	84	4	2																						1					1
184	94	6	1																																		1	1	1	1	1	1	1	1	1	1	1	1	1
185	90	7	1	1	1	1	1	1	1	1	1	1	1	1	1	1	1	1		1	1	1	1	1	1	1	1	1	1	1	1	1		1	1
186	92	4	1																																		1	1	1	1	1	1	1	1	1	1	1	1	1
187	86	5	2																					1	1	1				1	1						1	1	1	1	1	1	1	1	1	1	1	1	1
188	91	7	3			1	1	1	1						1	1	1	1				1	1	1	1	1	1	1	1	1	1	1	1
189	92	7	2				1	1		1	1	1													1			1	1	1								1					1		1	1	1	1	1
190	86	3	1				1	1						1	1								1	1	1	1	1	1	1	1		1					1	1			1	1	1	1	1			1	1
191	87	3	1		1	1	1	1	1	1	1	1	1	1	1	1	1	1			1		1	1	1	1	1	1	1	1	1	1		1
192	93	4	4					1			1	1	1	1	1	1		1				1		1	1	1	1	1	1	1	1	1
193	87	7	3																											1	1						1	1	1	1	1	1	1	1	1	1	1	1	1
194	94	2	1			1		1	1	1	1	1	1	1	1	1					1	1	1	1	1	1	1	1	1	1	1	1
195	87	2	1					1	1	1												1		1	1	1	1	1	1	1	1	1					1	1	1				1	1	1	1	1	1	1
196	85	7	4																																		1	1	1	1	1	1	1	1	1	1	1	1	1
197	85	6	1			1	1	1	1	1				1		1	1						1	1	1	1	1	1	1	1	1
198	89	5	2			1			1				1	1	1		1
199	81	3	2																																		1	1	1	1	1	1	1	1	1	1	1	1	1
200	76	5	1		1		1	1	1	1	1	1	1	1	1		1						1	1	1	1	1	1	1	1	1	1	1	1
201	92	4	1																																		1	1	1	1	1	1	1	1	1	1	1	1	1
202	95	6	2																						1												1	1	1	1	1	1	1	1	1	1	1	1	1
203	75	4	1																																		1	1	1	1	1	1	1	1	1	1	1	1	1
204	97	4	1																																		1	1	1	1	1	1	1	1	1	1	1	1	1
205	87	2	1		1	1	1	1	1	1	1	1	1	1		1		1				1	1	1	1	1	1	1	1	1	1	1	1	1
206	94	1	2																																		1	1	1	1	1	1	1	1	1	1	1	1	1
207	87	2	1											1	1																						1	1	1	1	1	1	1	1	1			1	1
208	91	1	1			1			1	1		1		1	1		1	1			1		1	1	1	1	1	1	1	1	1	1	1
209	88	1	1					1	1				1	1	1		1						1	1	1	1	1	1	1	1	1			1
210	89	3	2																																		1	1	1	1	1	1	1	1	1	1	1	1	1
211	80	5	1																						1	1											1	1	1	1	1	1	1	1	1	1	1	1	1
212	86	7	1				1	1	1	1	1	1	1	1	1		1	1
213	89	3	1		1	1	1	1	1		1	1	1	1	1		1	1				1		1	1	1	1	1	1	1	1	1
214	79	6	1																																		1	1	1	1	1	1	1	1	1	1	1	1	1
215	88	7	1		1		1	1	1	1	1	1	1		1								1	1	1	1	1	1	1	1	1			1
216	89	3	1		1	1	1		1							1	1				1	1	1	1	1	1	1	1	1	1	1	1	1	1						1		1	1	1	1	1	1		1
217	90	4	2			1										1									1	1	1	1	1	1	1						1		1	1	1	1	1	1	1	1	1		1
218	85	4	1																							1	1	1	1	1	1	1						1	1	1	1	1	1	1	1	1	1	1	1
219	88	4	1																																		1		1	1	1	1	1	1	1	1	1	1	1
220	70	4	1																				1	1	1	1			1	1	1						1	1	1	1	1	1	1	1	1	1	1	1	1
221	90	4	1																					1	1	1	1	1	1	1	1	1					1	1	1	1	1	1	1	1	1	1	1	1	1
222	96	5	1																						1	1			1	1							1	1	1	1	1	1	1	1	1	1	1	1	1
223	85	3	1																																		1	1	1	1	1	1	1	1	1	1	1	1	1
224	88	6	2																																		1	1	1	1	1	1	1	1	1	1	1	1	1
225	83	7	2				1	1								1		1			1					1	1	1	1	1
226	90	4	2		1		1	1	1	1	1	1	1	1	1	1					1		1	1	1	1	1	1	1	1	1	1		1
227	88	6	3		1	1	1	1	1	1	1	1	1	1	1																																	1	1
228	79	7	2		1	1		1	1	1	1		1	1	1								1	1	1	1			1	1	1	1	1
229	66	6	2					1	1	1	1	1	1		1	1		1			1		1	1	1	1	1	1	1	1	1	1
230	100	3	2																																		1	1	1	1	1	1	1	1	1	1	1	1	1
231	82	5	2																		1	1			1	1	1	1	1								1	1	1	1	1	1	1	1	1	1	1	1	1
232	88	4	2				1	1																	1	1				1	1						1	1			1	1	1	1	1	1	1	1	1
233	89	5	1																						1	1											1	1	1	1	1	1	1	1	1	1	1	1	1
234	86	4	2																		1	1	1		1		1	1	1	1		1	1	1			1	1	1	1	1	1	1	1	1	1	1	1	1
235	82	4	1		1	1	1		1		1	1	1	1	1	1	1	1			1	1	1	1	1	1	1	1	1	1
236	85	6	2																											1							1	1	1	1	1	1	1	1	1	1	1	1	1
237	91	5	1																						1	1			1	1	1	1	1	1			1	1	1	1	1	1	1	1	1	1	1	1	1
238	100	5	2																					1	1	1					1						1	1	1	1	1	1	1	1	1	1	1	1	1
239	89	7	2		1		1	1	1	1	1	1	1	1	1	1		1					1	1	1	1	1	1	1	1	1	1
240	76	4	2																																		1	1	1	1	1	1	1	1	1	1	1	1	1
241	82	3	1																																		1	1	1	1	1	1	1	1	1	1	1	1	1
242	91	4	1																											1	1						1	1	1	1	1	1	1	1	1	1	1	1	1
243	91	4	2																																		1	1	1	1	1	1	1	1	1	1	1	1	1
244	74	5	1																																		1	1	1	1	1	1	1	1	1	1	1	1	1
245	92	3	1																																		1	1	1	1	1	1	1	1	1	1	1	1	1
246	98	5	2																																		1	1	1	1	1	1	1	1	1	1	1	1	1
247	88	3	1							1	1														1	1	1	1	1	1
248	88	5	1		1	1																	1	1	1		1	1	1	1			1	1	1				1	1	1	1	1	1	1	1	1	1	1
249	95	3	2						1	1								1		1			1	1	1	1	1	1	1	1		1					1	1	1	1			1	1	1	1	1	1	1
250	86	3	1															1					1	1						1							1	1	1	1	1	1	1	1	1	1	1	1	1
251	90	4	1										1	1				1
252	90	3	1															1							1	1			1	1	1						1	1	1		1	1	1	1	1	1	1	1	1
253	78	3	1							1	1	1	1	1		1								1	1					1	1						1	1	1	1	1						1		1
254	80	3	2		1	1		1	1	1	1	1	1	1	1	1	1	1					1	1	1	1	1	1				1
255	89	5	1																																		1	1	1	1	1	1	1	1	1	1	1	1	1
256	84	7	3			1	1	1			1	1	1	1	1	1	1				1	1	1	1	1	1	1	1	1	1	1	1		1
257	80	5	1						1	1	1			1	1	1	1					1	1	1	1		1	1	1	1	1			1			1	1	1	1
258	77	7	2		1	1	1	1	1	1	1	1	1	1	1	1	1	1			1	1	1	1	1	1	1	1	1	1	1	1	1	1
259	88	2	1																				1	1	1	1			1	1							1	1	1	1	1	1	1	1	1	1	1	1	1
260	87	6	1																																		1	1	1	1	1	1	1	1	1	1		1	1
261	91	5	1																																		1	1	1	1	1	1	1	1	1	1	1	1	1
262	86	6	2				1	1	1		1	1	1	1	1	1									1	1	1	1	1	1
263	90	4	2																																		1	1	1	1	1	1	1	1	1	1	1	1	1
264	92	6	2			1												1					1	1	1	1	1	1	1	1	1	1					1		1	1	1	1	1	1	1	1	1	1	1
265	85	4	1						1					1	1	1		1			1	1	1	1	1	1		1	1	1							1	1	1	1		1	1	1	1
266	100	7	2																					1	1												1	1	1	1	1	1	1	1	1	1	1	1	1
267	87	6	2						1	1	1		1	1		1					1		1												1
268	89	3	1						1	1	1	1	1	1	1	1	1	1																	1
269	90	5	2																																		1	1	1	1	1	1	1	1	1	1	1	1	1
270	85	3	1																																		1	1	1	1	1	1	1	1	1	1	1	1	1
271	80	3	1					1	1					1	1	1	1	1				1	1	1	1	1			1	1	1	1		1			1	1	1			1	1	1	1
272	86	1	1		1	1	1	1								1		1							1	1	1	1	1	1	1										1	1	1	1	1	1	1
273	88	5	1		1	1	1	1	1	1	1		1	1	1	1	1	1							1	1	1	1	1	1
274	84	1	2			1	1	1	1	1	1	1	1	1	1	1	1	1			1	1	1	1	1	1	1	1	1	1	1	1	1	1
275	69	1	1				1		1			1			1	1			1	1	1	1	1	1	1	1			1	1	1	1	1	1			1	1		1		1	1		1	1			1
276	94	4	1																																		1	1	1	1	1	1	1	1	1	1	1	1	1
[truncated: 18 more columns]
